# Supplementary material for: Bird Community Colours Across Different Types of Habitat
Source: Animals (Basel). 2026 Mar 5;16(5):815. doi: 10.3390/ani16050815 (PMC12985330; doi:10.3390/ani16050815)
Supplement: Supplementary file 1 [file animals-16-00815-s001.zip]

Archive with 1 entries (1 files):
- animals-4151304-supplementary.pdf
